# Supplementary material for: Nasopharyngeal fungal subtypes of infant bronchiolitis and disease severity risk
Source: eBioMedicine. 2023 Aug 1;95:104742. doi: 10.1016/j.ebiom.2023.104742 (PMC10415709; doi:10.1016/j.ebiom.2023.104742)
Supplement: SampleCode [file mmc2.zip]

Archive with 1 entries (1 files):
- ebiom_104742_SampleCode_mmc2.Rmd
