# Supplementary material for: Nasopharyngeal fungal subtypes of infant bronchiolitis and disease severity risk
Source: eBioMedicine. 2023 Aug 1;95:104742. doi: 10.1016/j.ebiom.2023.104742 (PMC10415709; doi:10.1016/j.ebiom.2023.104742)
Supplement: SampleCode [file mmc2.zip › ebiom_104742_SampleCode_mmc2.Rmd]

---
title: "Nasopharyngeal fungal subtypes of infant bronchiolitis and disease severity risk"
author: Ryohei Shibata, Zhaozhong Zhu, Michihito Kyo, Tadao Ooka, Robert J. Freishtat, Jonathan M. Mansbach, Marcos Pérez-Losada, Carlos A. Camargo Jr., and Kohei Hasegawa
output: github_document
---

```{R, include = FALSE, warning = FALSE}
knitr::opts_chunk$set(echo = FALSE, 
                      eval = FALSE, 
                      warning = FALSE, 
                      message = FALSE, 
                      comment = "",
                      cache = FALSE) 

source("Library.R")
source("Function.R")
set.seed(1202)
```

# Analytic workflow
![](Image/Figure1.tiff)


# 1. Clustering of individual datasets

## Fungus cluster
```{R}
# Decide k
# EukFrac_df: EukFrac (i.e., relative abundance) of nasopharyngeal fungi (row, sample; col, fungi)

EukFrac_df %>% 
  .[!rownames(.) %in% study_id_NoFungi, ] %>% 
  as.matrix -> EukFrac_mx

lapply(1:8,
       dmn,
       count = EukFrac_mx,
       verbose = TRUE) -> EukFrac_dmm

# Check model fit with different number of mixture components using standard information criteria
data.frame(k = 1:8,
           Laplace = sapply(EukFrac_dmm, laplace),
           AIC = sapply(EukFrac_dmm, AIC),
           BIC = sapply(EukFrac_dmm, BIC)) %>% 
  tbl_df %>% 
  gather(Type, Value, -k)  -> DMM_tbl

DMM_tbl %>% 
  filter(Type == "Laplace") %>% 
  filter(Value == min(Value)) %>% 
  .$k -> k_Best # k = 2
```

```{R}
EukFrac_dmm[[k_Best]] %>% 
  mixture(., assign = TRUE) %>% 
  data.frame(FungusCluster = .) %>% 
  rownames_to_column(., "study_id") %>% 
  full_join(study_Library_ID_tbw %>% 
              #filter(!study_id %in% study_id_NoBacteria) %>% 
              select(study_id)) %>% 
  mutate(FungusCluster = if_else(is.na(FungusCluster), "0", as.character(FungusCluster))) %>% 
  mutate(FungusCluster = as.factor(FungusCluster)) -> FungusCluster_tbl
```
## Virus cluster
```{R}
# Virus_RVRSV_df: Binary and genomic load data of nasopharyngeal virus (row, sample; col, virus)
# Calculate distance
Virus_RVRSV_df %>%
  StatMatch::gower.dist(.,
                      rngs = NULL,
                      KR.corr = TRUE, # TRUE (default) the extension of the Gower's dissimilarity measure
                      var.weights = NULL,
                      robcb = NULL) %>%
  as.dist -> Virus_dist

Virus_RVRSV_df %>%
  rownames(.) -> names(Virus_dist)


# Consensus clustering
ConsensusClusterPlus(Virus_dist,
                      maxK = 8,
                      reps = 50,
                      pItem = 0.8,
                      pFeature = 1,
                      title = "CCP_Virus",
                      writeTable = TRUE,
                      clusterAlg = "pam",
                      plot = "png",
                      seed = 1202) -> Virus_Fusion_ccp

k_virus <- 7

Virus_Fusion_ccp[[k_virus]][["consensusClass"]] %>%
  data.frame(VirusCluster = .) %>%
  r2c("study_id") %>%
  mutate_all(as.factor) %>%
  as_tibble -> VirusCluster_tbl
```

# 2. Clustering of the fused matrix
## Mycotype
```{R}
# Calculate distance
FungusCluster_tbl %>% 
  inner_join(VirusCluster_tbl) %>% 
  c2r("study_id") -> Mycotype_df

Mycotype_df %>% 
  StatMatch::gower.dist(.,
                      rngs = NULL,
                      KR.corr = TRUE, # TRUE (default) the extension of the Gower's dissimilarity measure
                      var.weights = NULL,
                      robcb = NULL) %>% 
  as.dist -> Mycotype_dist

Mycotype_df %>% 
  rownames(.) -> names(Mycotype_dist)

# Consensus clustering
ConsensusClusterPlus(Mycotype_dist,
                      maxK = 8,
                      reps = 50, 
                      pItem = 0.8,
                      pFeature = 1,
                      title = "CCP_Fusion",
                      writeTable = TRUE,
                      clusterAlg = "pam",
                      plot = "png",
                      seed = 1202) -> Mycotype_Fusion_ccp

k_fusion <- 4

Mycotype_Fusion_ccp[[k_fusion]][["consensusClass"]] %>% 
  data.frame(Mycotype = .) %>% 
  r2c("study_id") %>% 
  mutate_all(as.factor) %>% 
  as_tibble -> Mycotype_tbl 
```

# 3. Interpretation of mycotypes
## Shannon index
```{R}
# EukFrac_tbl, EukFrac of nasopharyngeal fungi (long and tidy data)
EukFrac_tbl %>% 
  group_by(study_id) %>% 
  summarise(Shannon = vegan::diversity(Value, index = "shannon")) -> Shannon_Fungi_tbl

Shannon_Fungi_tbl %>% 
  inner_join(Mycotype_tbl) %>% 
  rstatix::kruskal_test(Shannon ~ Mycotype) %>% 
  mutate(p = format_pvalue_lancet(p)) %>% 
  .$p -> Pvalue_Shannon_KW

Shannon_Fungi_tbl %>% 
  .$Shannon %>% 
  max -> shannon_max
Shannon_Fungi_tbl
Alpha_Fungi_tbw %>% 
  inner_join(Mycotype_tbl) %>% 
  mutate(Pvalue = glue("p{Pvalue_Shannon_KW}")) %>% 
  ggplot(., aes(x = Mycotype, y = Shannon, color = Mycotype))+
  ggbeeswarm::geom_quasirandom(size = 0.5)+
  geom_boxplot(alpha = 0, color = "darkgray", size = 0.375)+
  geom_text(aes(label = Pvalue),
            x = "D",
            y = shannon_max,
            size = 3.5,
            hjust   = 0.6,
            color = "black")+
  labs(y = "Shannon index") +
  guides(color = FALSE)+
  scale_color_manual(values = Colors_Mycotype[1:k_fusion])+
  ggtitle("")+
  theme(axis.text = element_text(size = 10),
        axis.title = element_text(size = 10),
        legend.text = element_text(size = 10),
        legend.title = element_text(size = 10),
        plot.margin = unit(c(1, 3, 1, 1),"mm"))
```

## EukFrac
```{R}
# EukFrac_tbl, EukFrac of nasopharyngeal fungi (long and tidy data)

EukFrac_tbl %>% 
  inner_join(Mycotype_tbl) %>% 
  group_by(Variable) %>% 
  # filter_mb(0.15) %>% 
  rstatix::kruskal_test(Value ~ Mycotype) %>%
  arrange(p) %>% 
  mutate(FDR = qvalue_r(p)) %>% 
  filter(FDR < 0.05) %>% 
  mutate(FDR = format_pvalue_lancet(FDR)) %>% 
  mutate(FDR = glue("FDR{FDR}")) %>% 
  select(Variable, FDR) %>% 
  mutate(Position = if_else(Variable == "Malassezia restricta",
                            "D", "D")) %>% 
  mutate(Height = if_else(Variable == "Malassezia restricta",
                            110, 110))-> EukFrac_Mycotype_SD_tbl

EukFrac_Mycotype_SD_tbl %>% 
  .$Variable -> Fungi_Mycotype

EukFrac_tbl %>% 
  inner_join(Mycotype_tbl) %>% 
  inner_join(EukFrac_Mycotype_SD_tbl) %>% 
  mutate(Variable = fct_relevel(Variable, "Malassezia restricta")) %>% 
  mutate(Variable = fct_recode(Variable, 
                               "\nMalassezia restricta" = "Malassezia restricta",
                               "\nMalassezia globosa" = "Malassezia globosa")) %>% 
  ggplot(., aes(x = Mycotype, y = Value, color = Mycotype))+
  ggbeeswarm::geom_quasirandom(size = 0.5)+
  geom_boxplot(alpha = 0, color = "darkgray", size = 0.375)+
    geom_text(aes(label = FDR,
                  x = Position,
                  y = Height),
            size = 3.5,
            hjust   = 0.8,
            color = "black")+
  facet_wrap(~ Variable, nrow = 1) +
  labs(y = "EukFrac, %") +
  guides(color = FALSE)+
  scale_color_manual(values = Colors_Endotype[1:5])+
  scale_y_continuous(breaks = c(0, 25, 50, 75, 100))+
  theme(axis.text = element_text(size = 10),
        axis.title = element_text(size = 10),
        legend.text = element_text(size = 10),
        legend.title = element_text(size = 10),
        strip.text = element_text(size = 10),
        plot.margin = unit(c(1, 3, 1, 1),"mm")) 
```

## RPKS
```{R}
# EukDetect_RPKS_tbl, RPKS of nasopharyngeal fungi (long and tidy data)
EukDetect_RPKS_tbl %>% 
  inner_join(Mycotype_tbl) %>% 
  group_by(Variable) %>% 
  rstatix::kruskal_test(Value ~ Mycotype) %>%
  arrange(p) %>% 
  mutate(FDR = qvalue_r(p)) %>% 
  filter(FDR < 0.05) %>% 
  mutate(FDR = format_pvalue_lancet(FDR)) %>% 
  mutate(FDR = glue("FDR{FDR}")) %>% 
  select(Variable, FDR) %>% 
  mutate(Position = if_else(Variable == "Malassezia restricta",
                            "D", "D")) %>% 
  mutate(Height = if_else(Variable == "Malassezia restricta",
                            16, 1.3)) %>% 
  mutate(Variable = fct_recode(Variable, 
                               "\nMalassezia restricta" = "Malassezia restricta",
                               "\nMalassezia globosa" = "Malassezia globosa")) -> RPKS_Mycotype_SD_tbl

EukFrac_Mycotype_SD_tbl %>% 
  .$Variable -> Fungi_Mycotype

EukDetect_RPKS_tbl %>% 
  filter(grepl("restricta|globosa", Variable)) %>% 
  spread(Variable, Value) %>% 
  mutate(`Malassezia restricta\n(RPKS<1)` = if_else(`Malassezia restricta` > 1, NA, `Malassezia restricta`)) %>% 
  rename(`\nMalassezia restricta` = `Malassezia restricta`) %>% 
  rename(`\nMalassezia globosa` = `Malassezia globosa`) %>% 
  gather(Variable, Value, -study_id) %>% 
  inner_join(Mycotype_tbl) %>% 
  left_join(RPKS_Mycotype_SD_tbl) %>% 
  mutate(Variable = fct_relevel(Variable, "\nMalassezia restricta", "Malassezia restricta\n(RPKS<1)")) %>% 
  
  ggplot(., aes(x = Mycotype, y = Value, color = Mycotype))+
  ggbeeswarm::geom_quasirandom(size = 0.5)+
  geom_boxplot(alpha = 0, color = "darkgray", size = 0.375)+
    geom_text(aes(label = FDR,
                  x = Position,
                  y = Height),
            size = 3.5,
            hjust   = 0.8,
            color = "black")+
  facet_wrap(~ Variable, nrow = 1, scale = "free_y") +
  labs(y = "RPKS") +
  guides(color = FALSE)+
  scale_color_manual(values = Colors_Endotype[1:4])+
  # scale_y_continuous(# limits = c(0, 100),
  #                    breaks = c(0, 25, 50, 75, 100))+
  theme(axis.text = element_text(size = 10),
        axis.title = element_text(size = 10),
        legend.text = element_text(size = 10),
        legend.title = element_text(size = 10),
        strip.text = element_text(size = 10),
        plot.margin = unit(c(1, 3, 1, 1),"mm"))
```

## Circular plot
```{R}
# Clinicaldata_tbw, clinical data shonw in Table (row, patients; col, variables)

Mycotype_tbl %>% 
  inner_join(Clinicaldata_tbw) %>%
  select(study_id,
         Mycotype,
         Age_mo,
         intake_sex,
         premature37,
         RSV,
         RV,
         antibiotics_life, 
         corticosteroids_life) %>% 
  inner_join(Virus_tbw %>% 
           select(study_id, RSV_CT)) %>% 
  c2r("study_id") %>% 
  mutate(intake_sex = if_else(intake_sex == "Male", 1, 0)) %>% # Male = 1, Female = 2
  mutate_if(names(.) != "Mycotype", funs(as.character)) %>% 
  mutate_if(names(.) != "Mycotype", funs(as.numeric))  %>% 
  r2c("study_id") -> Clinicaldata_Circular_tbw 


Clinicaldata_Circular_tbw %>% 
  gather(Variable, Value, -study_id, -Mycotype) %>% 
  group_by(Variable) %>% 
  summarise(Sum = sum(Value, na.rm = TRUE)) -> FactorsCB_Sum_tbl

Clinicaldata_Circular_tbw %>%
  group_by(Mycotype, study_id) %>%
  summarise() %>%
  group_by(Mycotype) %>%
  summarise(Count =  n()) %>%
  ungroup -> Mycotype_Sum_tbl

Clinicaldata_Circular_tbw %>% 
  gather(Variable, Value, -study_id, -Mycotype) %>% 
  inner_join(FactorsCB_Sum_tbl) %>% 
  inner_join(Mycotype_Sum_tbl) %>% 
  mutate(Value = Value/Sum/Count) %>% 
  select(-Sum, -Count) %>% 
  group_by(Mycotype, Variable) %>% 
  summarise(Total = sum(Value, na.rm = TRUE)) %>% 
  mutate(Variable = fct_recode(Variable,
                               "Age" = "Age_mo",
                               "Male sex" = "intake_sex",
                               "Prematurity\n<37 weeks" = "premature37",
                               "RSV" = "RSV",
                               "RV" = "RV",
                               "Lifetime\nantibiotics\nuse" = "antibiotics_life",
                               "Cortico-\nsteroids\nuse*" = "corticosteroids_life")) %>% 
  spread(Variable, Total) %>%
  ungroup %>% 
  .[k_fusion:1, ] %>% 
  mutate(Mycotype = paste("Mycotype", Mycotype, sep = "\n")) %>% 
  c2r("Mycotype") %>% 
  as.matrix   %>% 
  .[, c("Age",
        "Male sex",
        "Prematurity\n<37 weeks",
        "Lifetime\nantibiotics\nuse",
        "Cortico-\nsteroids\nuse*",
        "RSV",
        "RV")] -> ChordDiagram_mx
```

```{R}
# Creat chord diagrams
c(Colors_Endotype[k_fusion:1] %>% 
    setNames(rownames(ChordDiagram_mx)),
  rep("#d8d8d8", ncol(ChordDiagram_mx)) %>% 
    setNames(colnames(ChordDiagram_mx))) -> Colors_Grid


future_map(Mycotype_Target, function(Mycotype){
  
  Mycotype_target <- paste0("Mycotype\n", Mycotype)
  Mycotype_reference <- paste0("Mycotype\n", Mycotype_Reference)
  
  Colors_Grid -> colors
  ChordDiagram_mx -> mx
  
  colors[!names(colors) %in% c(Mycotype_target,
                               Mycotype_reference)] <- "#d8d8d8"

png(glue("Image/Circular_Mycotype{Mycotype}.png"),
    res = 300,
    width = 5800/2,
    height = 5600/2) 
par(cex = 4.2/2)   
circos.par(start.degree = 270,
           circle.margin = 0.1)

chordDiagram(mx,
             annotationTrack = c("grid"),
             transparency = 0.4,
             preAllocateTracks = 1,
             grid.col = colors) 

# we go back to the first track and customize sector labels
circos.track(track.index = 1,
             panel.fun = function(x, y) {
               circos.text(CELL_META$xcenter,
                           CELL_META$ylim[1],
                           CELL_META$sector.index,
                           facing = "clockwise",
                           niceFacing = TRUE,
                           adj = c(0, 0.5))
             },
             bg.border = NA) # here set bg.border to NA is important
dev.off()
circos.clear()
})
```

# 4. Clinical significance of mycotypes
## Logistic regression + Firth
```{R}
# Clinicaldata_tbw, clinical data shonw in Table (row, patients; col, variables)
Clinicaldata_tbw %>% 
   select(study_id, 
          Age_mo, intake_sex, premature37,
          intake_smoke,
          RSV,
          corticosteroids_recent,
          CPAPintubate) %>% 
  inner_join(Mycotype_tbl) %>% 
  mutate(Age_mo = case_when(Age_mo < 2 ~ "Low",
                               Age_mo >= 5 ~ "High",
                               Age_mo >= 2 & Age_mo < 5 ~ "Intermediate")) %>%
  mutate(CPAPintubate = as.factor(CPAPintubate)) %>% 
  
  mutate(CPAPintubate = relevel(CPAPintubate, ref = "0")) %>% 
  mutate(Age_mo = as.factor(Age_mo)) %>% 
  mutate(Age_mo = relevel(Age_mo, ref = "Low")) -> Clinicaldata_Model_tbw  
```

```{R}
list(Unadjusted = as.formula("CPAPintubate ~ Mycotype"),
     `Adjusted†` = as.formula("CPAPintubate ~ Mycotype + Age_mo + corticosteroids_recent")) -> Formula_list 

future_imap(Formula_list, function(formula, model){
  Clinicaldata_Model2_tbw -> clinicaldata_tbw
  
  logistf::logistf(formula,
      data = clinicaldata_tbw) -> fit
  
  data.frame(estimate = exp(fit$coefficients),
             conf.low = exp(fit$ci.lower),
             conf.high = exp(fit$ci.upper),
             p.value = fit$prob) %>% 
  r2c("term") %>% 
  mutate(Model = model) %>% 
  filter(grepl("Mycotype", term)) -> fit_tbw
  
  future_map(fit_tbw$term, function(i){
    fit_tbw %>% 
      filter(term == i) -> fit_i_term
    
    EValue::evalues.RR(fit_i_term$estimate, # when event is rare, we can use RR instead of OR
                     lo = fit_i_term$conf.low,
                     hi = fit_i_term$conf.high,
                     true = 1) %>% 
    as.data.frame -> evalue_df
    
    evalue_df[is.na(evalue_df)] <- ""
    
    "%.2f" -> digits
    
    evalue_df %>% 
      r2c("Variable") %>% 
      filter(Variable == "E-values") %>% 
      mutate_if(is.numeric, funs(sprintf(digits, .))) %>% 
      mutate(`E-value` = glue("{point} ({lower}{upper})")) %>% 
      .$`E-value` -> evalue
    
    fit_i_term %>% 
      mutate(`Odds ratio\n(95% CI)` =
               glue("{sprintf(digits, estimate)} ({sprintf(digits, conf.low)}–{sprintf(digits, conf.high)})")) %>% 
      mutate(`E-value` = if_else(p.value < 0.05, evalue, "-"))
    }) %>% 
    do.call(bind_rows, .)
}) %>% 
    do.call(bind_rows, .) %>% 
  mutate(term = gsub("Mycotype", "Mycotype ", term)) 
```

```{R}
Mycotype_Reference <- "A"
Mycotype_Target <- c("B", "C", "D")
Mycotype_Interest <- "C"
```

# 5. Biological characteristics of mycotypes
## Bacterial composition
```{R}
# Bacteria_tbl, relative abundance of nasopharyngeal bacteria (long and tidy data)
Bacteria_tbl %>% 
  inner_join(Mycotype_tbl) %>% 
  group_by(Variable) %>% 
  rstatix::wilcox_test(Value ~ Mycotype,
                       ref.group = Mycotype_Reference) -> Bacteria_Mycotype_Wilcox_tbw

future_map(Mycotype_Target, function(x){
  Bacteria_Mycotype_Wilcox_tbw %>% 
    filter(group2 == x) %>% 
    mutate(FDR = qvalue_r(p)) %>% 
    filter(FDR < 0.05) %>% 
    select(Variable, group2, FDR)}) %>% 
  do.call(bind_rows, .) -> Bacteria_Mycotype_Wilcox_SD_tbw

Bacteria_tbl %>% 
  mutate(Value = Value/100) %>% 
  group_by(Variable) %>% 
  summarise(Value = mean(Value)) %>% 
  arrange(-Value) %>% 
  .[1:25, ] -> Bacteria_Mean25_tbw

Bacteria_Mean25_tbw %>% 
  c2r("Variable") -> Bacteria_Mean25_df

Bacteria_tbl %>% 
  mutate(Value = Value/100) %>% 
  group_by(Variable) %>% 
  inner_join(Mycotype_tbl) %>% 
  group_by(Mycotype, Variable) %>% 
  summarise(Value = mean(Value)) %>% 
  mutate(Mycotype = paste("Mycotype", Mycotype)) %>% 
  mutate(Value = log(Value, 10)) %>% 
  spread(Mycotype, Value) %>% 
  inner_join(Bacteria_Mean25_tbw %>% 
               mutate(Value = log(Value, 10))) %>% 
  rename(Overall = Value) %>% 
  arrange(-Overall) %>% 
  select(Overall, everything()) %>% 
  c2r("Variable") -> Bacteria_Mean25_Mycotype_df

Bacteria_Mean25_Mycotype_df[sapply(Bacteria_Mean25_Mycotype_df,
                                   simplify = 'matrix',
                                   is.infinite)] <- NA

Bacteria_Mycotype_Wilcox_SD_tbw %>% 
  mutate(group2 = paste("Mycotype", group2)) %>% 
  mutate(FDR = add_sd(FDR)) %>% 
  spread(group2, FDR) %>% 
  mutate(`Mycotype B` = NA) %>% 
  mutate(`Mycotype A` = NA) %>% 
  mutate(`Overall` = NA) %>% 
  right_join(Bacteria_Mean25_tbw) %>% 
  select(Variable,
         Overall,
         `Mycotype A`, `Mycotype B`, `Mycotype C`, `Mycotype D`) %>% 
  c2r("Variable") %>% 
  .[rownames(Bacteria_Mean25_Mycotype_df), ] -> Bacteria_Mean25_Wilcox_SD_df
  
Bacteria_Mean25_Wilcox_SD_df[is.na(Bacteria_Mean25_Wilcox_SD_df)] <- ""


Bacteria_tbl %>% 
  rename(Variable_Species = Variable,
         Value_Species = Value) %>% 
  inner_join(Clinicaldata_Model3_tbw %>% 
               select(study_id, CPAPintubate, LOS2dys) %>% 
               gather(Variable_Outcome, Value_Outcome, CPAPintubate, LOS2dys)) %>% 
  mutate(Value_Outcome = as.numeric(Value_Outcome)) %>% 
  group_by(Variable_Species, Variable_Outcome) %>% 
  rstatix::cor_test(Value_Species, Value_Outcome,
                    method = "spearman") -> Bacteria_Outcome_Spearman_tbw

Bacteria_Outcome_Spearman_tbw %>% 
  group_by(Variable_Outcome) %>% 
  mutate(FDR = qvalue_r(p)) %>% 
  filter(FDR < 0.05) %>% 
  filter(Variable_Species %in% rownames(Bacteria_Mean25_df)) 

Bacteria_Mean25_Mycotype_df %>% 
  rownames %>% 
  data.frame(Variable = .) %>% 
  mutate(Phylum = case_when(grepl("Cutibacterium", Variable) ~ "Actinomycetota",
                           grepl("Moraxella|Haemophilus", Variable) ~ "Proteobacteria",
                           grepl("Streptococcus|Gemella|Staphylococcus|Agitococcus", Variable) ~ "Bacillota",
                           grepl("Prevotella", Variable) ~ "Bacteroidota",
                           grepl("Neisseria|Delftia", Variable) ~ "Proteobacteria",
                           grepl("Veillonella", Variable) ~ "Bacillota",
                           grepl("Ureaplasma|Mycoplasma", Variable) ~ "Mycoplasmatota")) -> Species_Phylum_tbw

Bacteria_Outcome_Spearman_tbw %>% 
  select(Variable_Species, Variable_Outcome, cor) %>% 
  spread(Variable_Outcome, cor) %>% 
  rename(`PPV use` = CPAPintubate,
         `LOS (≥2 days)` = LOS2dys) %>% 
  rename(Variable = Variable_Species) %>% 
  inner_join(Species_Phylum_tbw) %>% 
  c2r("Variable") -> annotation_row_df

Alpha_Bacteria_tbw %>% 
  select(-Observed) %>% 
  mutate(Mycotype = "Overall") %>% 
  group_by(Mycotype) %>% 
  summarise(Shannon = mean(Shannon)) -> Shannon_Mean_Overall_tbw

Alpha_Bacteria_tbw %>% 
  inner_join(Mycotype_tbl) %>% 
  rstatix::wilcox_test(Shannon ~ Mycotype,
                       ref.group = "A")

Alpha_Bacteria_tbw %>% 
  select(-Observed) %>% 
  inner_join(Mycotype_tbl) %>% 
  group_by(Mycotype) %>% 
  summarise(Shannon = mean(Shannon)) %>% 
  mutate(Mycotype = glue("Mycotype {Mycotype}")) %>% 
  bind_rows(., Shannon_Mean_Overall_tbw) %>% 
  rename(`Shannon index` = Shannon) %>% 
  c2r("Mycotype") -> annotation_col_df
```

```{R}
pheatmap::pheatmap(Bacteria_Mean25_Mycotype_df,
                   display_numbers = Bacteria_Mean25_Wilcox_SD_df,
                   annotation_row = annotation_row_df,
                   annotation_col = annotation_col_df,
                    cluster_cols = FALSE,
                   cluster_rows = FALSE,
                   gaps_col = c(1, 2),
                   fontsize_number = 12,
                   color = colorRampPalette(c("gray20",
                                              "white",
                                               "orangered"))(100),
                   annotation_colors = list(`PPV use` = colorRampPalette(c("deepskyblue1",
                                                                           "white",
                                                                           "hotpink1"))(100),
                                            `LOS (≥2 days)` = colorRampPalette(c("deepskyblue3",
                                                                           "white",
                                                                           "hotpink3"))(100)),

                   file = "Image/Heatmap_Mycorype_Bacteria.png",
                   res = 300, width = 5.475, height = 5)
```

## Microbial functions
```{R}
# PathAbundance_RA_tbl: Relative abundance of microbial functions (long and tidy data)
PathAbundance_RA_tbl %>% 
  group_by(Variable) %>% 
  filter(!Variable %in%  c("UNINTEGRATED", "UNMAPPED")) %>% 
  summarise(Value = mean(Value)) %>% 
  arrange(-Value) %>% 
  mutate(Value = log(Value, 10)) %>% 
  .[1:25, ] -> PathAbundance_RA_Mean25_tbw

PathAbundance_RA_Mean25_tbw %>% 
  c2r("Variable") -> PathAbundance_RA_Mean25_df

PathAbundance_RA_tbl %>% 
  group_by(Variable) %>% 
  inner_join(Mycotype_tbl) %>% 
  filter(!Variable %in%  c("UNINTEGRATED", "UNMAPPED")) %>% 
  group_by(Mycotype, Variable) %>% 
  summarise(Value = mean(Value)) %>% 
  mutate(Value = log(Value, 10)) %>% 
  mutate(Mycotype = paste("Mycotype", Mycotype)) %>% 
  spread(Mycotype, Value) %>% 
  inner_join(PathAbundance_RA_Mean25_tbw, .) %>% 
  arrange(-Value) %>% 
  rename(Overall = Value) %>% 
  c2r("Variable") -> PathAbundance_RA_Mean25_Mycotype_df


future_map(Mycotype_Target, function(i){
  PathAbundance_RA_tbl %>%
  filter(!study_id %in% study_id_PathAbundance_Zero) %>%
  inner_join(Mycotype_tbl) %>%
  filter(Mycotype %in% c(Mycotype_Reference, i)) %>%
  filter_mb(0.15) %>%
  group_by(Variable) %>%
  rstatix::wilcox_test(Value ~ Mycotype)

  })-> PathAbundance_Wilcox_tbw_list


future_map(PathAbundance_Wilcox_tbw_list, # PathAbundance_Wilcox_tbw_list
           ~ .x %>% 
             mutate(FDR = qvalue_r(p)) %>% 
             filter(FDR < 0.05) %>% 
  arrange(FDR)) %>% 
  do.call(bind_rows, .) -> PathAbundance_Wilcox_SD_tbw

PathAbundance_Wilcox_SD_tbw %>% 
  filter(FDR < 0.05) %>% 
  select(Variable, group2, FDR) %>% 
  mutate(group2 = paste("Mycotype", group2)) %>% 
  mutate(FDR = add_sd(FDR)) %>% 
  spread(group2, FDR) %>% 
  mutate(`Mycotype C` = NA) %>% 
  mutate(`Mycotype A` = NA) %>% 
  mutate(`Overall` = NA) %>% 
  right_join(PathAbundance_RA_Mean25_tbw) %>% 
  select(Variable, Overall, `Mycotype A`, `Mycotype B`, `Mycotype C`, `Mycotype D`) %>% 
  c2r("Variable") -> PathAbundance_Mean25_Wilcox_SD_df
  
PathAbundance_Mean25_Wilcox_SD_df[is.na(PathAbundance_Mean25_Wilcox_SD_df)] <- ""

PathAbundance_RA_tbl %>% 
  rename(Variable_PA = Variable,
         Value_PA = Value) %>% 
  inner_join(Clinicalata_Model3_tbw %>% 
               select(study_id, CPAPintubate, LOS2dys) %>% 
               gather(Variable_Outcome, Value_Outcome, CPAPintubate, LOS2dys)) %>% 
  mutate(Value_Outcome = as.numeric(Value_Outcome)) %>% 
  group_by(Variable_PA, Variable_Outcome) %>% 
  rstatix::cor_test(Value_PA, Value_Outcome,
                    method = "spearman") -> PathAbundance_Outcome_Spearman_tbw

PathAbundance_RA_Mean25_Mycotype_df %>% 
  rownames %>% 
  data.frame(Variable = .) %>% 
  mutate(Superclass = case_when(grepl("adenosine|guanosine|pyrimidine", Variable) ~ "Nucleoside and nucleotide",
                                grepl("gondoate|fatty acid|oleate|palmitoleate|enoate|octanoyl|vaccenate|fatty acid",
                                      Variable) ~ "Fatty acid and lipid",
                                grepl("valine|isoleucine|threonine|amino acid", Variable) ~ "Amino acid",
                                grepl("glycolysis", Variable) ~ "Others",
                                grepl("pentose", Variable) ~ "Others",
                                grepl("fermentation", Variable) ~ "Others",
                                grepl("respiration", Variable) ~ "Others",
                                )) -> Pathway_Superclass_tbw

PathAbundance_Outcome_Spearman_tbw %>% 
  group_by(Variable_Outcome) %>% 
  mutate(FDR = qvalue_r(p)) %>% 
  filter(Variable_PA %in% rownames(PathAbundance_RA_Mean25_Mycotype_df)) %>% 
  select(Variable_PA, Variable_Outcome, cor) %>% 
  spread(Variable_Outcome, cor) %>% 
  rename(`PPV use` = CPAPintubate,
         `LOS (≥2 days)` = LOS2dys) %>% 
  rename(Variable = Variable_PA) %>% 
  inner_join(Pathway_Superclass_tbw) %>% 
  c2r("Variable") -> annotation_row_df

PathAbundance_RA_Mean25_Mycotype_df %>% 
  min-> v

matrix(rep(v, 10),
          ncol = 5) %>% 
  as.data.frame-> color_dammy_df
colnames(color_dammy_df) <- colnames(PathAbundance_RA_Mean25_Mycotype_df)
rownames(color_dammy_df) <- c("Dammy1", "Dammy2")

matrix(rep("", 10),
          ncol = 5) %>% 
  as.data.frame-> number_dammy_df
colnames(number_dammy_df) <- colnames(PathAbundance_RA_Mean25_Mycotype_df)
rownames(number_dammy_df) <- c("Dammy1", "Dammy2")

annotation_row_df[, 1:2] %>% 
  abs %>% 
  max -> value

data.frame(PPV = c(value, -value),
          LOS  = c(value, -value),
           Superclass = c("Others", "Others")) -> row_df

colnames(row_df)[1:2] <- c("PPV use",
                      "LOS (≥2 days)")
rownames(row_df) <- c("Dammy1", "Dammy2")

pheatmap::pheatmap(rbind.data.frame(color_dammy_df,
                             PathAbundance_RA_Mean25_Mycotype_df),
                   display_numbers = rbind.data.frame(number_dammy_df,
                                                      PathAbundance_Mean25_Wilcox_SD_df),
                   annotation_row = rbind.data.frame(row_df,
                                                     annotation_row_df),
                    cluster_cols = FALSE,
                   cluster_rows = FALSE,
                   gaps_col = c(1, 2),
                   gaps_row = 2,
                   fontsize_number = 12,
                   color = colorRampPalette(c("gray20",
                                              "white",
                                               "orangered"))(100),
                   annotation_colors = list(`PPV use` = colorRampPalette(c("deepskyblue1",
                                                                           "white",
                                                                           "hotpink"))(100),
                                            `LOS (≥2 days)` = colorRampPalette(c("deepskyblue3",
                                                                           "white",
                                                                           "hotpink2"))(100)),
                   file = "Image/Heatmap_Mycotype_PathAbundance.png",
                   res = 300, width = 8.25, height = 5)
```

## Host response in the airway

```{R}
# Table for Ensembl and Symbol
mapIds(org.Hs.eg.db,
       keys = Ensembls, 
       column = "SYMBOL",
       keytype = "ENSEMBL",
       multiVals = "first")  %>% 
  data.frame(Symbol = .) %>% 
  r2c("Ensembl") -> Ensembl_Symbol_tbw
```

```{R}
# mRNA_Mycotype_dds: transcriptome data by DESeq2::DESeqDataSetFromTximport

# DESeq2 #####
future_map(Mycotype_Target, function(p){
  mRNA_Mycotype_dds %>%
    .[, .$Mycotype %in% c(Mycotype_Reference,
                          p)] -> dds
  
  dds$Mycotype %>% 
    droplevels -> dds$Mycotype
  
  dds$Mycotype %>% 
    relevel(., ref = Mycotype_Reference) -> dds$Mycotype
  
  dds %>% DESeq
}) -> mRNA_Mycotype_deseq_list

names(mRNA_Mycotype_deseq_list) <- Mycotype_Target
```

```{R}
# GSEA #####
## Rank order #####
purrr::map(mRNA_Mycotype_deseq_list, function(deseq){
  deseq %>% 
    results %>% 
    as.data.frame %>% 
    r2c("Ensembl") -> deg_tbw
  
  mapIds(org.Hs.eg.db,
         keys = deg_tbw$Ensembl,
         column = "ENTREZID",
         keytype = "ENSEMBL",
         multiVals = "first") %>% 
    data.frame(ENTREZID = .) %>% 
    r2c("Ensembl") -> ensembl_entrezid_deg_tbw
  
  ensembl_entrezid_deg_tbw   %>% # Extract Symbol
    inner_join(deg_tbw) %>% # Add the result of DESEq2 
    filter(!is.na(stat)) %>% # stat
    group_by(ENTREZID) %>% 
    summarise(stat = mean(stat)) %>% # stat
    inner_join(ensembl_entrezid_deg_tbw) %>%
    distinct(ENTREZID, .keep_all = TRUE) %>%
    pull(stat, ENTREZID) %>%
    na.omit %>% 
    sort(., decreasing = TRUE)
  }) -> mRNA_Stat_list

names(mRNA_Stat_list) <- Mycotype_Target
```

```{R}
## GSEA #####
purrr::map(mRNA_Stat_list,
           ~ .x %>% 
             
             gseGO(geneList = .,  # Log2FC_Mycotype
                   ont = "BP", ## CC 
                   keyType = "ENTREZID", 
                   # nPerm = 1000, 
                   #minGSSize = 10, 
                   #maxGSSize = 100, 
                   pvalueCutoff = 1, 
                   verbose = TRUE, 
                   # nPermSimple = 1000,
                   OrgDb = org.Hs.eg.db, 
                   pAdjustMethod = "BH",
                   seed = 1202)) -> mRNA_Mycotype_GO_gsea_list

purrr::map(mRNA_Stat_list,
           ~ .x %>%
             gseKEGG(.,
                     organism = "hsa",
                     keyType = "kegg",
                     exponent = 1,
                     # nPerm = 1000,
                     pvalueCutoff = 1,
                     pAdjustMethod = "BH",
                     verbose = TRUE,
                     # se_internal_data = FALSE,
                     seed = 1202)) -> mRNA_Mycotype_KEGG_gsea_list

mRNA_Mycotype_KEGG_gsea_list -> mRNA_Mycotype_gsea_list
mRNA_Mycotype_GO_gsea_list -> mRNA_Mycotype_gsea_list 

list(GO = mRNA_Mycotype_GO_gsea_list,
     KEGG = mRNA_Mycotype_KEGG_gsea_list) -> mRNA_Mycotype_gsea_list
```

### Volcano plot
```{R}
mRNA_Mycotype_deseq_list %>% 
  imap(., function(deseq, p){
         deseq %>% 
         results %>%
         as.data.frame %>% 
         r2c("Ensembl")  %>% 
         mutate(Mycotype = glue("{Mycotype_Reference} vs. {p}")) %>% 
         inner_join(Ensembl_Symbol_tbw) %>% 
         filter(!is.na(Symbol)) -> tbl
       
       tbl %>% 
         filter(padj < threshold_p & 
                           abs(log2FoldChange) > threshold_lfc) %>% 
         arrange(pvalue) %>% 
         .[1:10, ] %>% 
         .$Ensembl -> top10
       
       tbl %>% 
         mutate(Symbol = case_when(Ensembl %in% top10 ~ Symbol))}) %>% 
  do.call(bind_rows, .) %>% 
  filter(!is.na(pvalue)) %>% 
  mutate(Group = if_else(padj < threshold_p & 
                           abs(log2FoldChange) > threshold_lfc,
                             glue("p value < {threshold_p}\nand\n|Log2FC| > {threshold_lfc}"),
                         "NA")) %>% 
  c2f -> volcano_tbw

volcano_tbw %>% 
  mutate(Mycotype = fct_recode(Mycotype,
                               "(a)" = "A vs. B",
                               "(b)" = "A vs. C",
                               "(c)" = "A vs. D")) %>% 
ggplot(., aes(x = log2FoldChange,
                y = -log(padj, 10),
                fill = Group))+
  geom_hline(yintercept = -log(threshold_p, 10),
             color = "gray",
             linetype = "dashed")+
  geom_vline(xintercept = c(threshold_lfc, -threshold_lfc),
             color = "gray",
             linetype = "dashed")+
  geom_point(pch = 21, size = 1.5, aplpha = 0.8) +
  geom_label_repel(aes(label = Symbol),
                   position = position_dodge(0.5),
                   box.padding = 1,
                   fill = "white",
                   max.overlaps = Inf,
                   alpha = 0.8,
                   size = 3)+
  guides(fill = FALSE)+
  labs(y = expression(paste("-log"[10],"-transformed FDR")),
       x = expression(paste("-log"[2]," fold change")),
       fill = "")+
  facet_wrap(~ Mycotype, nrow = 1,
             scale = "free")+
  theme(axis.title = element_text(size = 14),
        axis.text = element_text(size = 14),
        strip.text = element_text(size = 14,
                                  hjust = -0.025,
                                  face = "bold"))+
  scale_fill_manual(values = c("gray", "darkolivegreen2"))+
  scale_x_continuous(labels = scales::label_number(1))
```

### GSEA
```{R}
GO_Interest_Parenent <- c("GO:0002376") 

map(GO_Interest_Parenent, function(go){
  GOBPOFFSPRING %>% # show level -1
    as.list %>% 
    .[[go]] %>% 
    as.character 
  }) %>% 
  do.call(c, .) -> GO_Interest

read_excel("KEGG_pathway_maps.xlsx") %>% 
  c2f %>% 
    filter(Category1 %in% c("Environmental Information Processing",
                          "Organismal Systems")) %>% 
  select(ID2, Name) %>% 
  rename(ID = ID2,
         Term = Name) -> KEGG_Interest_tbw
```

```{R}
future_map(mRNA_Mycotype_gsea_list, function(list){
  future_map(list, function(tbw){
    
  tbw %>% 
  as.data.frame %>% 
  r2c("GO") %>% 
  rename(Term = Description) %>% 
  mutate(Count = str_count(core_enrichment, "/") + 1) %>%
  mutate(Hit = Count/setSize) %>%
  arrange(GO) %>% 
  select(ID, Term, pvalue, NES, Hit, setSize)
    })
  })   -> mRNA_Mycotype_GSEA_tbw_list

future_map(mRNA_Mycotype_GSEA_tbw_list["GO"], function(list){
  future_map(list, function(tbw){
    tbw %>% 
  mutate(FDR = qvalue_r(pvalue)) %>% 
  select(-pvalue) %>% 
  filter(FDR < 0.05) %>% 
  arrange(FDR) %>% 
      filter(!is.na(Term))
  })}) -> mRNA_Mycotype_GSEA_GO_SD_tbw_list

purrr::map(mRNA_Mycotype_GSEA_GO_SD_tbw_list[["GO"]], ~ .x %>% 
             .$Term) -> list

future_map(mRNA_Mycotype_GSEA_tbw_list["KEGG"], function(list){
  future_map(list, function(tbw){
    tbw %>% 
      inner_join(KEGG_Interest_tbw) %>% 
  mutate(FDR = qvalue_r(pvalue)) %>% 
  select(-pvalue) %>% 
  filter(FDR < 0.05) %>% 
  arrange(FDR) %>% 
      filter(!is.na(Term))
  })}) -> mRNA_Mycotype_GSEA_KEGG_SD_tbw_list

list(GO = mRNA_Mycotype_GSEA_GO_SD_tbw_list[["GO"]] %>% 
       map(., ~ .x %>% 
             .[1:250, ] %>% 
             filter(!is.na(Term))),
     KEGG = mRNA_Mycotype_GSEA_KEGG_SD_tbw_list[["KEGG"]] %>% 
       map(., ~ filter(.x, !grepl("hsa05", ID)))) -> mRNA_Mycotype_GSEA_SD_tbw_list
```


````{R}
future_map(mRNA_Mycotype_GSEA_SD_tbw_list, function(list){
  future_imap(list, function(tbw, i){
  
  tbw %>% 
  mutate(FDR = log(FDR, 10)) %>% 
  # filter(!Term %in% Pathway_Mycotype13) %>% 
  arrange(FDR) %>% 
  mutate(Mycotype = glue::glue("Mycotype {i}"))}) %>% 
  do.call(bind_rows, .) %>% 
  as_tibble %>% 
  c2f }) -> mRNA_Mycotype_GSEA_Point_tbw_list

mRNA_Mycotype_GSEA_Point_tbw_list[["GO"]] %>% 
  mutate(Term = paste("<span style = 'color: ",
                         if_else(grepl("vir|symbiont|interferon|interleu", Term), "purple4",
                         if_else(grepl("ntigen |receptor|surface|somatic|response-activating", Term), "green4",
                         if_else(grepl("neutrophil|myeloid|mononuclear|granulocyte", Term),
                                 "deeppink3",
                         if_else(grepl("B cell|T cell|lympho|helper", Term), "darkorange4", 
                                 "gray18")))), # antimicrobial
                         ";'>",
                         Term,
                         "</span>", sep = "")) %>% 
  mutate(Term = gsub("negative regulation of adaptive immune response based on somatic recombination of immune receptors built from immunoglobulin superfamily domains",
                     "GO:0002460", Term)) -> go_tbw

mRNA_Mycotype_GSEA_Point_tbw_list[["KEGG"]] %>% 
  mutate(Term = paste("<span style = 'color: ",
                         if_else(grepl("JAK|RIG|MAPK|mTOR|NOD", Term),
                                 "purple4",
                         if_else(grepl("Th1|Th2|Th17|Natural killer", Term),
                                 "darkorange4",
                         if_else(grepl("Chemokine", Term),
                                 "deeppink3",
                         if_else(grepl("ntigen|receptor signaling|phagocyto", Term),
                                 "green4", "gray18")))), #   antimicrobial
                         ";'>",
                         Term,
                         "</span>", sep = "")) -> kegg_tbw
  
list(GO = go_tbw,
     KEGG = kegg_tbw) %>% 
  future_map(., function(tbw){
    
    tbw %>% 
  mutate(Term = tidytext::reorder_within(Term,
                                          -FDR,
                                          Mycotype,
                                          .desc = TRUE)) 
  }) -> mRNA_Mycotype_GSEA_Point_Setting_tbw_list
```

```{R}
list(GO = "Gene Ontology terms (Biological Processes)",
     KEGG = "KEGG pathway") -> Database_list

future_map2(mRNA_Mycotype_GSEA_Point_Setting_tbw_list,
            Database_list,
            function(tbw, db){
              
              tbw %>% 
                .$NES %>% 
                abs %>% 
                max -> nes_max
  
  ggplot(tbw %>% mutate(Dammy = 1),
       aes(x = -FDR,
           y = Term, 
           size = Hit *100,
           color = NES)) +
  geom_point()+
  scale_color_gradientn(colours = c("navy",
                                 "white",
                                 "firebrick3"),
                        space = "Lab",
                        na.value = "#C6DBEF",
                        limits = c(-nes_max, nes_max),
                        guide = guide_colorbar(reverse = F))+
  labs(x = expression(paste("-log"[10],"-transformed FDR")),
       y = db,
       colour = "Normalized\nenrichment\nscore",
       size = "Percentage\nof\nhit genes")+
  theme(strip.text.x = element_blank(),
        axis.text.y = ggtext::element_markdown(size = 15),
        strip.text.y = element_text(size = 15),
        axis.text.x = element_text(size = 15),
        axis.title = element_text(size = 15),
        legend.key.size = unit(1, 'cm'),
        legend.text = element_text(size = 15),
        legend.title = element_text(size = 15),
        panel.spacing = unit(2, "lines"))+
  expand_limits(x = 2,
                size = c(1, 100)) +
  scale_x_continuous(labels = scales::label_number(0.1))+
  upstartr::scale_y_reordered() +
  scale_size_continuous(range = c(0.25, 7), #change the size scale 
                        breaks = c (20, 100),
                        labels = c("20", "100"))+
  upstartr::scale_y_reordered() +
  facet_grid(Mycotype ~ Dammy,
             scale = "free",
             space = "free")
  })
```

# Sensitivity analysis
## Log-F-penalized logistic regression analyses
```{R}
future_imap(Formula_list, function(formula, model){
  Clinicaldata_Model_tbw %>% 
  mutate(CPAPintubate = as.numeric(as.character(CPAPintubate))) %>% 
  as.data.frame -> clinicaldata_df
  
  logistlogF::logistlogF(formula,
                       dat = clinicaldata_df,
                       m = 1,
                       control = glm.control()) -> fit
  
  broom.mixed::tidy(fit,
                      conf.int = TRUE,
                      exponentiate = TRUE) %>% 
  mutate(Model = model) %>% 
  filter(grepl("Mycotype", term)) -> fit_tbw
  
  future_map(fit_tbw$term, function(i){
    fit_tbw %>% 
      filter(term == i) -> fit_i_term
    
    EValue::evalues.RR(fit_i_term$estimate, # when event is rare, we can use RR instead of OR
                     lo = fit_i_term$conf.low,
                     hi = fit_i_term$conf.high,
                     true = 1) %>% 
    as.data.frame -> evalue_df
    
    evalue_df[is.na(evalue_df)] <- ""
    
    "%.2f" -> digits
    
    evalue_df %>% 
      r2c("Variable") %>% 
      filter(Variable == "E-values") %>% 
      mutate_if(is.numeric, funs(sprintf(digits, .))) %>% 
      mutate(`E-value` = glue("{point} ({lower}{upper})")) %>% 
      .$`E-value` -> evalue
    
    fit_i_term %>% 
      mutate(`Odds ratio\n(95% CI)` =
               glue("{sprintf(digits, estimate)} ({sprintf(digits, conf.low)}–{sprintf(digits, conf.high)})")) %>% 
      mutate(`E-value` = if_else(p.value < 0.05, evalue, "-"))
    }) %>% 
    do.call(bind_rows, .)
}) %>% 
    do.call(bind_rows, .) %>% 
  mutate(term = gsub("Mycotype", "Mycotype ", term))
```

## Modified Poisson regression

```{R}
future_imap(Formula_list, function(formula, model){
  Clinicaldata_Model_tbw %>% 
     mutate(CPAPintubate = as.numeric(as.character(CPAPintubate))) -> clinicaldata_tbw
 
  glm(formula,
      data    = clinicaldata_tbw,
      family  = poisson(link = "log"))  -> fit
  
  lmtest::coeftest(fit,
           vcov = sandwich) %>%
  broom::tidy(.) %>% 
  mutate(conf.low = estimate - 1.96 * std.error,
         conf.high = estimate + 1.96 * std.error) %>% 
    mutate(estimate = exp(estimate),
           conf.low = exp(conf.low),
           conf.high = exp(conf.high)) %>% 
    select(term, estimate, conf.low, conf.high, p.value) %>% 
  mutate(Model = model) %>% 
  filter(grepl("Mycotype", term)) -> fit_tbw
  
  future_map(fit_tbw$term, function(i){
    fit_tbw %>% 
      filter(term == i) -> fit_i_term
    
    EValue::evalues.RR(fit_i_term$estimate, # when event is rare, we can use RR instead of OR
                     lo = fit_i_term$conf.low,
                     hi = fit_i_term$conf.high,
                     true = 1) %>% 
    as.data.frame -> evalue_df
    
    evalue_df[is.na(evalue_df)] <- ""
    
    "%.2f" -> digits
    
    evalue_df %>% 
      r2c("Variable") %>% 
      filter(Variable == "E-values") %>% 
      mutate_if(is.numeric, funs(sprintf(digits, .))) %>% 
      mutate(`E-value` = glue("{point} ({lower}{upper})")) %>% 
      .$`E-value` -> evalue
    
    fit_i_term %>% 
      mutate(`Odds ratio\n(95% CI)` =
               glue("{sprintf(digits, estimate)} ({sprintf(digits, conf.low)}–{sprintf(digits, conf.high)})")) %>% 
      mutate(`E-value` = if_else(p.value < 0.05, evalue, "-"))
    }) %>% 
    do.call(bind_rows, .)
}) %>% 
    do.call(bind_rows, .) %>% 
  mutate(term = gsub("Mycotype", "Mycotype ", term))
```
